# Supplementary material for: Upfront Chemotherapy Followed by Stereotactic Body Radiation Therapy with or without Surgery in Older Patients with Localized Pancreatic Cancer: A Single Institution Experience and Review of the Literature
Source: Curr Oncol. 2022 Jan 11;29(1):308–20. doi: 10.3390/curroncol29010028 (PMC8774377; doi:10.3390/curroncol29010028)
Supplement: Supplementary file 1 [file curroncol-29-00028-s001.zip]

Archive with 1 entries (1 files):
- curroncol-1499117-SI.pdf
